# Supplementary material for: The Effect of Digestive Capacity on the Intake Rate of Toxic and Non-Toxic Prey in an Ecological Context
Source: PLoS One. 2015 Aug 19;10(8):e0136144. doi: 10.1371/journal.pone.0136144 (PMC4543589; doi:10.1371/journal.pone.0136144)
Supplement: S1 Dataset — (XLSX) [file pone.0136144.s001.xlsx]

## Sheet: Data
Trial	Day	Bird	BirdMass	Cage	Gizzard	PreyType	DMFaeces	GizMassStart	GizMassCurrent	DMshellConsumed
1	14	GGNR	107	1	L	dosinia	18.5362	7.9493	7.35127	2.72964
2	14	GNNG	105	5	L	dosinia	18.6048	9.61706	6.3966	2.33611
3	14	GNNR	118	6	S	dosinia	4.2416	10.2072	4.74092	1.19905
4	14	GNNY	105	4	L	loripes	10.4324	10.6374	7.06137	1.25605
5	14	GNRG	110	2	S	loripes	5.4098	11.6108	5.8671	0.757714
6	14	GNRR	115	3	S	loripes	9.6043	12.27	7.52933	1.58476
7	16	GGNR	108	1	L	loripes	9.7836	7.9493	7.92353	1.52242
8	16	GNNG	111	5	L	loripes	7.3313	9.61706	7.25047	1.02444
9	16	GNNR	114	6	S	loripes	9.2564	10.2072	5.23013	1.14652
10	16	GNNY	109	4	L	dosinia	15.9514	10.6374	6.96105	2.33069
11	16	GNRG	110	2	S	dosinia	2.394	11.6108	5.92838	0.566106
12	16	GNRR	108	3	S	dosinia	6.8158	12.27	7.25683	1.01951
13	18	GGNR	112	2	L	dosinia	19.6477	7.9493	8.5523	2.63284
14	18	GNNG	110	5	L	dosinia	17.0032	9.61706	7.87549	2.32315
15	18	GNNR	109	6	S	dosinia	9.0355	10.2072	5.69268	1.46348
16	18	GNNY	109	3	L	loripes	7.4901	10.6374	6.91394	0.693501
17	18	GNRG	104	1	S	loripes	8.0175	11.6108	6.13879	1.07183
18	18	GNRR	103	4	S	loripes	8.6324	12.27	6.81787	1.00208
19	20	GGNR	111	1	L	loripes	8.8645	7.9493	9.07679	1.2941
20	20	GNNG	108	2	L	dosinia	20.6246	9.61706	8.28533	1.93805
21	20	GNNY	107	4	L	loripes	9.9469	10.6374	6.90008	1.50592
22	21	GGNR	111	2	L	loripes	12.878	7.9493	9.2914	1.74226
23	21	GNNG	109	5	L	loripes	7.9013	9.61706	8.38281	1.12896
24	21	GNNR	118	3	S	loripes	9.3508	10.2072	5.73321	1.22271
25	21	GNNY	107	4	L	dosinia	21.1708	10.6374	6.89251	2.4606
26	21	GNRG	108	1	S	dosinia	10.2687	11.6108	6.4814	1.97766
27	21	GNRR	111	6	S	dosinia	10.065	12.27	6.42309	2.55262
28	23	GGNR	111	1	L	dosinia	27.7041	7.9493	9.11048	4.70731
29	23	GNNG	108	5	L	dosinia	23.0767	9.61706	7.69204	4.2949
30	23	GNNR	114	6	S	dosinia	7.4081	10.2072	4.68002	1.96545
31	23	GNNY	112	4	L	loripes	8.7696	10.6374	7.32833	1.00218
32	23	GNRG	104	2	S	loripes	8.255	11.6108	6.55001	0.869812
33	23	GNRR	109	3	S	loripes	11.6457	12.27	6.0446	1.78906
34	24	GGNR	111	1	L	loripes	11.2462	7.9493	8.98838	1.27952
35	24	GNNG	108	5	L	loripes	8.1586	9.61706	7.32746	1.03664
36	24	GNNR	117	6	S	loripes	9.8783	10.2072	4.24488	1.46137
37	24	GNNY	103	4	L	dosinia	22.233	10.6374	7.43684	2.94833
38	24	GNRG	106	3	S	dosinia	13.486	11.6108	6.7551	1.70376
39	24	GNRR	111	2	S	dosinia	14.6374	12.27	6.08904	1.64806
40	31	GNNG	106	5	S	loripes	7.7258	9.61706	5.80879	1.24982
41	31	GNNR	105	6	L	loripes	9.8779	10.2072	7.54971	1.28473
42	31	GNNY	108	4	S	dosinia	11.8758	10.6374	6.09961	2.72929
43	31	GNRG	105	2	L	dosinia	24.1628	11.6108	10.0342	3.67519
44	32	GGNR	115	1	S	loripes	13.2988	7.9493	7.55873	1.42056
45	32	GNNG	108	6	S	dosinia	10.4156	9.61706	5.29167	3.44502
46	32	GNNR	104	5	L	dosinia	22.5387	10.2072	8.21917	4.27307
47	32	GNRR	110	4	L	loripes	13.1625	12.27	8.67516	1.7637
48	34	GGNR	113	1	S	dosinia	18.0161	7.9493	6.86287	2.384
49	34	GNRG	109	3	L	loripes	10.3665	11.6108	9.07641	1.50848
50	34	GNRR	113	2	L	dosinia	27.0283	12.27	8.43431	3.43371
51	35	GNNG	107	5	S	loripes	8.0362	9.61706	4.64603	1.23565
52	35	GNNR	112	3	L	loripes	13.3259	10.2072	9.28631	1.73832
53	35	GNRG	110	2	L	dosinia	25.3034	11.6108	9.13519	3.34979
54	37	GGNR	105	1	S	loripes	11.1194	7.9493	6.0948	1.78126
55	37	GNNG	108	5	S	dosinia	9.9478	9.61706	5.36459	1.99456
56	37	GNNR	112	6	L	dosinia	22.5735	10.2072	9.51853	2.83306
57	37	GNRR	113	2	L	loripes	11.0835	12.27	8.89988	1.41274
58	38	GGNR	108	4	S	dosinia	18.9597	7.9493	5.91666	3.49704
59	38	GNRG	116	2	L	loripes	9.8776	11.6108	10.3527	1.20625
60	38	GNRR	116	3	L	dosinia	29.1155	12.27	9.2633	3.56465

## Sheet: Column explanation
Column name	Description
Trial	Unique number per trial
Day	Number of days after catch
Bird	Bird ID
BirdMass	Mass of bird at start of trial (g)
Cage	Cage number (1 to 6)
Gizzard	Gizzard manipulation treatment (see article)
PreyType	Prey type during trial (Loripes or Dosinia)
DMFaeces	Dry mass of all collected faeces (g)
GizMassStart	Gizzard mass at catch (g)
GizMassCurrent	Gizzard mass during trial (g)
DMshellConsumed	Dry shell mass intake rate (mg/s)
